# Supplementary material for: Quantifying the contribution of transcription factor activity, mutations and microRNAs to CD274 expression in cancer patients
Source: Sci Rep. 2022 Mar 14;12:4374. doi: 10.1038/s41598-022-08356-0 (PMC8921511; doi:10.1038/s41598-022-08356-0)
Supplement: Supplementary file 2 — Supplementary Information 2. [file 41598_2022_8356_MOESM2_ESM.xlsx]

## Sheet: Target genes DoRothEA
tf	target
MYC	ACADM
MYC	ACE
MYC	ACO2
MYC	ACOX1
MYC	ACP5
MYC	ACPP
MYC	ACTG1
MYC	ACYP2
MYC	ADCY9
MYC	AHSG
MYC	AIMP2
MYC	AKAP1
MYC	AKR1A1
MYC	ALG5
MYC	AMD1
MYC	AMPD2
MYC	AMPD3
MYC	APC
MYC	APEX1
MYC	AQR
MYC	ARF1
MYC	ARF4
MYC	ARFGAP2
MYC	ARSB
MYC	ASCL2
MYC	ASS1
MYC	ATAD3B
MYC	ATF4
MYC	ATF7
MYC	ATP1A2
MYC	ATP5S
MYC	ATP6V1G2
MYC	AVP
MYC	BBC3
MYC	BCL2L12
MYC	BLK
MYC	BMP4
MYC	BSG
MYC	C9orf43
MYC	CAD
MYC	CASP8
MYC	CASP8AP2
MYC	CASP9
MYC	CBS
MYC	CBX3
MYC	CBX5
MYC	CCKBR
MYC	CCNA2
MYC	CCNB1
MYC	CCNE1
MYC	CCT5
MYC	CD63
MYC	CD79B
MYC	CDC25A
MYC	CDC25C
MYC	CHRNB1
MYC	CKS2
MYC	CLCN6
MYC	CLINT1
MYC	CLP1
MYC	CLUH
MYC	CLUL1
MYC	CMAS
MYC	COL4A1
MYC	COX7A2L
MYC	CRAT
MYC	CRIPT
MYC	CSDA
MYC	CST5
MYC	CSTB
MYC	CTSF
MYC	CXXC1
MYC	DCK
MYC	DDX11
MYC	DDX18
MYC	DDX5
MYC	DFFA
MYC	DKC1
MYC	DNPH1
MYC	DPY30
MYC	E2F1
MYC	EGR3
MYC	EIF3C
MYC	EIF4A1
MYC	EIF4B
MYC	EIF4E
MYC	EIF4EBP2
MYC	EIF5A2
MYC	ELK1
MYC	ENTPD7
MYC	EPB42
MYC	EPHX1
MYC	ESD
MYC	EXOSC8
MYC	FAH
MYC	FASN
MYC	FGF9
MYC	FGFR4
MYC	FPGS
MYC	FUT1
MYC	FXN
MYC	FXR1
MYC	GALT
MYC	GAS8
MYC	GLA
MYC	GNL3
MYC	GOLPH3
MYC	GPR4
MYC	GSK3B
MYC	H2AFZ
MYC	HBA2
MYC	HBP1
MYC	HDAC2
MYC	HDAC3
MYC	HERC5
MYC	HERPUD1
MYC	HES1
MYC	HINT1
MYC	HIST2H4A
MYC	HMBS
MYC	HMGN2
MYC	HNRNPA1
MYC	HNRNPA2B1
MYC	HNRPDL
MYC	HOXD13
MYC	HOXD3
MYC	HRSP12
MYC	HSP90AA2
MYC	HSPA4
MYC	HSPA8
MYC	HSPA9
MYC	HSPD1
MYC	HSPE1
MYC	ID3
MYC	IL11RA
MYC	IL13
MYC	IMPA2
MYC	INSM1
MYC	INSR
MYC	IRF3
MYC	ITGA6
MYC	KIAA1586
MYC	KLF1
MYC	KLK10
MYC	LAIR1
MYC	LAIR2
MYC	LAMB2
MYC	LBR
MYC	LDHB
MYC	LMNA
MYC	LMX1B
MYC	LTA4H
MYC	LTB
MYC	MAGEA3
MYC	MAN2A2
MYC	MBD1
MYC	MCM7
MYC	MDM2
MYC	MEIS1
MYC	MEIS2
MYC	MEN1
MYC	METTL1
MYC	MFAP1
MYC	MFI2
MYC	MGST1
MYC	MNT
MYC	MNX1
MYC	MPO
MYC	MSH2
MYC	MTERF
MYC	MTHFD1
MYC	MYBL2
MYC	MYCL1
MYC	NAP1L1
MYC	NAT10
MYC	NCL
MYC	NEFM
MYC	NFIL3
MYC	NFKBIL1
MYC	NID1
MYC	NIT1
MYC	NME1
MYC	NME2
MYC	NOD1
MYC	NOL7
MYC	NOP56
MYC	NOTCH4
MYC	NR1D1
MYC	NRAS
MYC	NTHL1
MYC	NTN3
MYC	NUP155
MYC	NXT1
MYC	OCA2
MYC	ODC1
MYC	PAICS
MYC	PARP1
MYC	PCBD2
MYC	PCNA
MYC	PER1
MYC	PEX14
MYC	PEX3
MYC	PFDN6
MYC	PHB
MYC	PIGF
MYC	PIK3C3
MYC	PKP1
MYC	POLB
MYC	POLE3
MYC	PPAT
MYC	PPID
MYC	PPIF
MYC	PPP1R7
MYC	PQBP1
MYC	PRDM8
MYC	PRDX3
MYC	PRKDC
MYC	PRTN3
MYC	PSEN2
MYC	PSMB1
MYC	PSMG1
MYC	PTEN
MYC	PTGER2
MYC	PTMA
MYC	QDPR
MYC	RAD51
MYC	RARA
MYC	RBBP4
MYC	RBM39
MYC	RBM8A
MYC	RCC1
MYC	RFC2
MYC	RGS2
MYC	RHOG
MYC	RPL10
MYC	RPL13
MYC	RPL19
MYC	RPL22
MYC	RPL23
MYC	RPL26
MYC	RPL27
MYC	RPL27A
MYC	RPL3
MYC	RPL32
MYC	RPL6
MYC	RPS15
MYC	RPS15A
MYC	RPS16
MYC	RPS19
MYC	RPS20
MYC	RPS6
MYC	SEC23B
MYC	SFMBT1
MYC	SFXN3
MYC	SHMT1
MYC	SIM2
MYC	SLA
MYC	SLBP
MYC	SLC19A1
MYC	SLC25A28
MYC	SLC25A3
MYC	SLC28A2
MYC	SLC2A4
MYC	SLC4A2
MYC	SLC9A3R2
MYC	SLIT1
MYC	SMARCAD1
MYC	SMN1
MYC	SNRPB
MYC	SNRPB2
MYC	SNRPD3
MYC	SPAST
MYC	SRD5A1
MYC	SRM
MYC	SRSF1
MYC	ST3GAL1
MYC	STAT6
MYC	SURF6
MYC	SYNGR2
MYC	TCF12
MYC	TCIRG1
MYC	TFAP4
MYC	TGFB2
MYC	THBS4
MYC	THRAP3
MYC	TOMM20
MYC	TOP1
MYC	TPM2
MYC	TRAP1
MYC	TSC2
MYC	TUBG2
MYC	TYMS
MYC	UBA52
MYC	UCP1
MYC	UCP3
MYC	UROD
MYC	UXT
MYC	VAMP2
MYC	WDR36
MYC	WNT10B
MYC	ZNF146
MYC	ZNF193
MYC	ZNF234
MYC	ZNF271
MYC	ZNF304
MYC	ZNF451
HIF1A	ABCA1
HIF1A	ABCG2
HIF1A	ADAM17
HIF1A	ADIPOQ
HIF1A	ADM
HIF1A	ADORA2B
HIF1A	ALAS2
HIF1A	ALDOA
HIF1A	ANGPT2
HIF1A	ANKRD37
HIF1A	APH1A
HIF1A	APLN
HIF1A	AQP1
HIF1A	BHLHE40
HIF1A	BHLHE41
HIF1A	BNIP3
HIF1A	BNIP3L
HIF1A	CD36
HIF1A	CDH13
HIF1A	CDKN1B
HIF1A	CITED2
HIF1A	COX4I1
HIF1A	COX4I2
HIF1A	CP
HIF1A	CTGF
HIF1A	CXCL12
HIF1A	CYGB
HIF1A	DDIT4
HIF1A	2001-12-01
HIF1A	E2F3
HIF1A	EDNRB
HIF1A	EGLN1
HIF1A	ENG
HIF1A	ENO2
HIF1A	ERCC6
HIF1A	ERRFI1
HIF1A	FAM162A
HIF1A	FHL1
HIF1A	FURIN
HIF1A	GBE1
HIF1A	GFPT1
HIF1A	GPX3
HIF1A	GRIN1
HIF1A	GYS1
HIF1A	HK1
HIF1A	HK2
HIF1A	HMGCR
HIF1A	HSP90B1
HIF1A	HSPA1B
HIF1A	IGFBP1
HIF1A	IL20
HIF1A	ILK
HIF1A	ITGB2
HIF1A	KDM3A
HIF1A	KDM4B
HIF1A	KITLG
HIF1A	LEP
HIF1A	LGALS1
HIF1A	LOX
HIF1A	MIF
HIF1A	MUC5AC
HIF1A	NAMPT
HIF1A	NPPB
HIF1A	NR4A3
HIF1A	NT5E
HIF1A	NTN1
HIF1A	PDK3
HIF1A	PFKFB3
HIF1A	PFKFB4
HIF1A	PFKL
HIF1A	PFKP
HIF1A	PGAM1
HIF1A	PGK1
HIF1A	POLI
HIF1A	PPIA
HIF1A	PPP1R10
HIF1A	PPP1R3C
HIF1A	PPP5C
HIF1A	RNF7
HIF1A	SLC11A1
HIF1A	SLC16A4
HIF1A	SLC2A1
HIF1A	STC2
HIF1A	TF
HIF1A	TLR4
HIF1A	TLR6
HIF1A	TUBB3
HIF1A	TWIST1
HIF1A	ZNF217
EPAS1	ADORA2A
EPAS1	BHLHB2
EPAS1	POU5F1
EPAS1	SLC11A2
JUN	ACTA1
JUN	BATF3
JUN	BDKRB1
JUN	CD44
JUN	CD82
JUN	CHGA
JUN	CSTA
JUN	CYP11A1
JUN	CYP2J2
JUN	DDIT3
JUN	ELN
JUN	EZR
JUN	GJA1
JUN	GNRHR
JUN	IER5
JUN	IL1A
JUN	IL24
JUN	IL5RA
JUN	ITGAX
JUN	IVL
JUN	KRT16
JUN	MGP
JUN	MMP1
JUN	MMP12
JUN	MMP7
JUN	NAT1
JUN	NGF
JUN	NPY
JUN	NTS
JUN	OXTR
JUN	PENK
JUN	PLAT
JUN	PPARD
JUN	PTN
JUN	RARB
JUN	RELB
JUN	REN
JUN	RHOB
JUN	SMAD7
JUN	SPI1
JUN	SPP1
JUN	SPRR1A
JUN	SPRR1B
JUN	SPRR3
JUN	TIMP2
JUN	UGT2B15
JUN	VDR
IRF1	CASP7
IRF1	CEACAM1
IRF1	CYBB
IRF1	DDX58
IRF1	HLA-A
IRF1	HLA-G
IRF1	IL15
IRF1	IL27
IRF1	OGN
IRF1	TAP2
STAT1	ADAR
STAT1	AIM2
STAT1	AOX1
STAT1	APOE
STAT1	APOL4
STAT1	ATG4C
STAT1	B3GAT3
STAT1	BRD8
STAT1	BST2
STAT1	CASP4
STAT1	CCR1
STAT1	CEBPE
STAT1	CLC
STAT1	CLIC2
STAT1	COL1A1
STAT1	COL1A2
STAT1	CX3CL1
STAT1	CXCL9
STAT1	DDX50
STAT1	DUOX2
STAT1	EARS2
STAT1	EDEM2
STAT1	EIF2AK1
STAT1	EIF2AK3
STAT1	ELF5
STAT1	ELP3
STAT1	ETV7
STAT1	FBXO5
STAT1	FCGR1A
STAT1	FCGR3A
STAT1	FOXP3
STAT1	GBP1
STAT1	GLS
STAT1	GSTK1
STAT1	HDAC7
STAT1	HLA-DMA
STAT1	HLA-DMB
STAT1	HLA-DQA2
STAT1	HLA-DRB1
STAT1	HLA-E
STAT1	IDO1
STAT1	IFI35
STAT1	IFI6
STAT1	IFIT1
STAT1	IFITM1
STAT1	IFITM3
STAT1	IFNLR1
STAT1	IGFBP3
STAT1	IL12RB1
STAT1	IL12RB2
STAT1	IL17D
STAT1	IL18BP
STAT1	IL1R1
STAT1	INO80
STAT1	IRF8
STAT1	IRF9
STAT1	ISG15
STAT1	JAK2
STAT1	KIF2A
STAT1	KRT17
STAT1	LAP3
STAT1	LY96
STAT1	MAN1A1
STAT1	MED16
STAT1	MTMR9
STAT1	MVP
STAT1	MX1
STAT1	NMI
STAT1	OAS1
STAT1	OAS2
STAT1	OAS3
STAT1	OASL
STAT1	OPRM1
STAT1	PARP14
STAT1	PLSCR1
STAT1	PML
STAT1	PROS1
STAT1	PTGFR
STAT1	PTTG1IP
STAT1	PWP2
STAT1	RBAK
STAT1	REV3L
STAT1	RIPK1
STAT1	RNF213
STAT1	S100A10
STAT1	SBNO2
STAT1	SEMA4B
STAT1	SLC2A2
STAT1	SMARCA4
STAT1	SNRNP27
STAT1	SOCS2
STAT1	SOCS4
STAT1	SOCS5
STAT1	SOCS6
STAT1	SOCS7
STAT1	STAT2
STAT1	STAT3
STAT1	TH
STAT1	TLR3
STAT1	TNFSF11
STAT1	TNFSF13B
STAT1	TRIM25
STAT1	UBR1
STAT1	UPP1
STAT1	VPS33B
STAT1	WARS
STAT1	ZC3HAV1
STAT1	ZFP1
STAT1	ZFP30
STAT1	ZNF107
STAT1	ZNF112
STAT1	ZNF114
STAT1	ZNF12
STAT1	ZNF124
STAT1	ZNF140
STAT1	ZNF155
STAT1	ZNF157
STAT1	ZNF169
STAT1	ZNF175
STAT1	ZNF181
STAT1	ZNF184
STAT1	ZNF19
STAT1	ZNF200
STAT1	ZNF205
STAT1	ZNF222
STAT1	ZNF226
STAT1	ZNF227
STAT1	ZNF23
STAT1	ZNF230
STAT1	ZNF235
STAT1	ZNF25
STAT1	ZNF251
STAT1	ZNF254
STAT1	ZNF267
STAT1	ZNF268
STAT1	ZNF273
STAT1	ZNF282
STAT1	ZNF302
STAT1	ZNF311
STAT1	ZNF331
STAT1	ZNF333
STAT1	ZNF337
STAT1	ZNF33B
STAT1	ZNF343
STAT1	ZNF354A
STAT1	ZNF398
STAT1	ZNF41
STAT1	ZNF417
STAT1	ZNF418
STAT1	ZNF419
STAT1	ZNF425
STAT1	ZNF460
STAT1	ZNF490
STAT1	ZNF510
STAT1	ZNF519
STAT1	ZNF529
STAT1	ZNF546
STAT1	ZNF550
STAT1	ZNF567
STAT1	ZNF585A
STAT1	ZNF589
STAT1	ZNF596
STAT1	ZNF599
STAT1	ZNF613
STAT1	ZNF619
STAT1	ZNF630
STAT1	ZNF655
STAT1	ZNF669
STAT1	ZNF670
STAT1	ZNF680
STAT1	ZNF689
STAT1	ZNF713
STAT1	ZNF721
STAT1	ZNF746
STAT1	ZNF764
STAT1	ZNF777
STAT1	ZNF778
STAT1	ZNF782
STAT1	ZNF786
STAT1	ZNF79
STAT1	ZNF8
STAT1	ZNF81
STAT1	ZNF84
STAT1	ZNF860
STAT1	ZNF878
STAT1	ZNF879
STAT3	CFB
STAT3	CHI3L1
STAT3	COPS5
STAT3	CSRP1
STAT3	ETV6
STAT3	GFAP
STAT3	HAMP
STAT3	IFNAR1
STAT3	IL21
STAT3	KLF11
STAT3	LBP
STAT3	NNMT
STAT3	OSM
STAT3	REG1A
STAT3	RNLS
STAT3	ROR1
STAT3	S100A11
STAT3	SAA1
STAT3	STAT1
STAT3	TRH
STAT3	ZFP36
NFKB	ADORA1
NFKB	AGER
NFKB	ALOX5AP
NFKB	AMH
NFKB	B2M
NFKB	BCL2A1
NFKB	BIRC2
NFKB	BST1
NFKB	CCL11
NFKB	CCL22
NFKB	CCR7
NFKB	CD40LG
NFKB	CD58
NFKB	CD69
NFKB	CD74
NFKB	CD80
NFKB	CD83
NFKB	CFLAR
NFKB	CR2
NFKB	CRMP1
NFKB	CSNK2A1
NFKB	CXCL1
NFKB	CXCL3
NFKB	CXCL5
NFKB	CYP27B1
NFKB	DEFB4A
NFKB	EBI3
NFKB	ELF3
NFKB	F8
NFKB	FBP1
NFKB	FCGRT
NFKB	GADD45A
NFKB	GADD45G
NFKB	GDNF
NFKB	IL17C
NFKB	IL18
NFKB	IL1RN
NFKB	IL23A
NFKB	LPL
NFKB	LTA
NFKB	MADCAM1
NFKB	MICA
NFKB	NFKBIA
NFKB	NOD2
NFKB	NOLC1
NFKB	NOS1
NFKB	PDE7A
NFKB	PIGR
NFKB	PTAFR
NFKB	PTHLH
NFKB	RIPK2
NFKB	RRM2B
NFKB	SAA2
NFKB	SERPINB1
NFKB	SOD2
NFKB	TNFAIP3
NFKB	TNFRSF10B
NFKB	TRAF1
NFKB	TRAF2
NFKB	VWF
NFKB	XIAP
NFKB	CCL20
NFKB	CRHR1
NFKB	CYP3A4
NFKB	EPAS1
NFKB	FGF8
NFKB	HDAC1
NFKB	NCAM1
NFKB	NFKB1
NFKB	OPTN
NFKB	S100A6
NFKB	SLC25A27
NFKB	SNAI1
NFE2L2	GSTA1
NFE2L2	TXNRD1
NFE2L2	ABCC1
NFE2L2	NQO2
NFE2L2	TGIF1
BRD4	TNFRSF11B
BRD4	ALPL
BRD4	AURKB
BRD4	IGLL5
BRD4	PRDM1
BRD4	PIM2
BRD4	DCPS
BRD4	GABPA
BRD4	KRAS
BRD4	BRAF
BRD4	CALM2
BRD4	ARAF
BRD4	MAPK8
BRD4	PLCB3
BRD4	MAPK10
BRD4	ADCY6
BRD4	XRCC5
BRD4	XRCC4
BRD4	NHEJ1
BRD4	LIG4
BRD4	ERCC4
BRD4	SESN3
BRD4	HDAC6
BRD4	KEAP1
BRD4	MAPK3
BRD4	CAMKK2
BRD4	HOXB13

## Sheet: BRD4 target genes
tf	target
BRD4	TNFRSF11B
BRD4	RUNX2
BRD4	ALPL
BRD4	AURKB
BRD4	IGLL5
BRD4	IRF4
BRD4	PRDM1
BRD4	PIM2
BRD4	CCND1
BRD4	DCPS
BRD4	GABPA
BRD4	KRAS
BRD4	BRAF
BRD4	ARAF
BRD4	MAPK8
BRD4	PLCB3
BRD4	MAPK10
BRD4	ADCY6
BRD4	FOSL1
BRD4	BCL2
BRD4	XRCC5
BRD4	XRCC4
BRD4	NHEJ1
BRD4	WRN
BRD4	DCLRE1C
BRD4	ERCC4
BRD4	HMOX1
BRD4	SESN3
BRD4	HDAC6
BRD4	KEAP1
BRD4	MAPK3
BRD4	VIM
BRD4	GREB1
BRD4	TFF1
BRD4	CAMKK2
BRD4	UBE2C
BRD4	HOXB13
BRD4	AURKA

## Sheet: Mut. incr. CD274 - right pred
gene	p.value	FC	cancer type
WDR87	7.99e-05	1.65031	BRCA
RAD54B	0.000259417	1.60674	BRCA
MYH4	0.000398777	1.63314	BRCA
ERCC6	0.000436494	1.55236	BRCA
ABCB4	0.000490507	1.81816	BRCA
PARP1	0.000549137	1.50026	BRCA
TNN	0.000606753	1.61631	BRCA
ITIH6	0.000749151	1.69307	BRCA
ADGRG4	0.000832422	1.50417	BRCA
CAPRIN2	0.00128477	1.53964	BRCA
SPG11	0.00143933	1.5667	BRCA
PCDHB1	0.00150476	1.5434	BRCA
MAST2	0.0017408	1.62313	BRCA
COPA	0.00182093	1.58332	BRCA
KIF5C	0.00254682	1.52436	BRCA
KIF14	0.00347802	1.58248	BRCA
PLEKHH2	0.00363928	1.56259	BRCA
TRPA1	0.003696	1.53539	BRCA
ASCC3	0.00413791	1.5551	BRCA
SNRNP200	0.00479438	1.53419	BRCA
POLR1A	0.00595767	1.52872	BRCA
DUOX2	0.00742082	1.51924	BRCA
ANKRD35	0.000206714	1.62469	LUAD
MSH3	0.000886714	1.60848	LUAD
AKNA	0.00229527	1.54609	LUAD
KRTAP10-10	0.00276972	1.66678	LUAD
LDHA	0.0036023	1.8906	LUAD
LIG1	0.00556123	1.50076	LUAD
CSE1L	0.00591843	1.52868	LUAD
EDRF1	0.00613171	1.50006	LUAD
MSH6	0.0068137	1.51654	LUAD
AGL	2.18e-05	1.79216	SKCM
SLCO2A1	0.000379707	1.64799	SKCM
HTR4	0.000656938	1.65833	SKCM
NBEAL1	0.000792213	1.57513	SKCM
ZNF638	0.00110846	1.57891	SKCM
KLHL7	0.00171114	1.94966	SKCM
DSTYK	0.00176316	1.85615	SKCM
MAML2	0.00179337	1.67583	SKCM
TMEM37	0.00203152	2.1123	SKCM
C19orf45	0.00272584	1.84078	SKCM
MKLN1	0.0030852	1.68407	SKCM
CHST1	0.00353959	1.53843	SKCM
SMU1	0.00394952	1.77445	SKCM
OR1A2	0.00410867	1.74679	SKCM
DMTN	0.00440125	1.84341	SKCM
CTSA	0.00442176	2.08032	SKCM
ATP6V1H	0.00465179	1.91313	SKCM
USP25	0.00475622	1.59223	SKCM
CCAR2	0.00543626	1.70215	SKCM
TCIRG1	0.00601365	1.95782	SKCM
CEACAM6	0.00622223	1.52791	SKCM
AKNA	0.00650039	1.50086	SKCM
SERPINB6	0.00684143	1.81683	SKCM
RDH16	0.00732026	1.51763	SKCM
NTF3	0.00753709	1.9983	SKCM
OPRD1	0.00798815	2.07122	SKCM
EPO	0.00874968	1.75089	SKCM
CHST8	0.00881657	1.56799	SKCM
SLC30A10	0.00881657	1.61185	SKCM
GH2	0.00894606	1.62825	SKCM
WT1	0.00919101	1.72067	SKCM
ZFR	0.00954031	1.51628	SKCM
METTL24	0.00997639	1.73299	SKCM

## Sheet: Mut. incr. CD274 - all
gene	p.value	FC	cancer type
WDR87	1.46e-05	1.8192	BRCA
RAD54B	0.000181234	1.60016	BRCA
ABCB4	0.000231952	1.97851	BRCA
MYH4	0.000233107	1.70883	BRCA
KIF14	0.000376812	1.92542	BRCA
TNN	0.000382962	1.63237	BRCA
CAPRIN2	0.000611953	1.63251	BRCA
ADGRG4	0.00064053	1.50789	BRCA
TRIO	0.000700901	1.55781	BRCA
SPINK5	0.000935231	2.03053	BRCA
COPA	0.00101894	1.58631	BRCA
DOCK4	0.00145543	1.53677	BRCA
ITIH6	0.00151512	1.62149	BRCA
SPAG17	0.00166682	1.57915	BRCA
UTP20	0.00193217	1.60421	BRCA
UTRN	0.00194474	1.50147	BRCA
ASCC3	0.00198149	1.74556	BRCA
BRINP3	0.00209264	1.52513	BRCA
SPG11	0.00266144	1.50114	BRCA
TNXB	0.00273377	1.75582	BRCA
ARAP3	0.00286901	1.68708	BRCA
APBA2	0.00304813	1.83799	BRCA
MAST2	0.00318065	1.55501	BRCA
MEP1A	0.00335408	1.56058	BRCA
DENND4B	0.00339268	1.61588	BRCA
ZC3H12C	0.00356648	1.66773	BRCA
TJP1	0.00361889	1.53129	BRCA
IPO8	0.00384437	1.83245	BRCA
AGBL3	0.00407479	1.52073	BRCA
PDE4B	0.00502622	1.53872	BRCA
GBF1	0.00503373	1.71977	BRCA
ADGRL4	0.0050877	1.65584	BRCA
TENM3	0.00597564	1.63311	BRCA
NLRP1	0.00606768	1.63092	BRCA
FER1L5	0.00615339	1.50813	BRCA
ADCY8	0.00885346	1.51165	BRCA
MAGEC3	0.000108201	1.57486	LUAD
GALNTL6	0.000145487	1.63471	LUAD
DUSP22	0.000529346	1.53943	LUAD
NUDCD1	0.000540901	1.77262	LUAD
CHRNG	0.000587392	1.88808	LUAD
ANKRD35	0.000727443	1.52801	LUAD
LDHA	0.000847733	1.91062	LUAD
CALD1	0.000866598	1.60177	LUAD
KANSL1	0.000930574	1.5348	LUAD
CPA6	0.000938651	1.71242	LUAD
GPR6	0.00122944	1.90169	LUAD
KDM3A	0.00173034	1.79597	LUAD
LY75	0.00176038	1.51542	LUAD
NTSR1	0.00185824	1.87933	LUAD
TBR1	0.00192763	1.54035	LUAD
TBC1D23	0.00210315	1.78704	LUAD
GRHL1	0.00244021	1.81524	LUAD
HOXA2	0.00250043	1.7506	LUAD
LIG1	0.00297438	1.54176	LUAD
KIAA0586	0.003159	1.59732	LUAD
BPIFB2	0.00337923	1.71739	LUAD
KRTAP10-10	0.00368985	1.62087	LUAD
VIPAS39	0.00403754	1.74604	LUAD
ELAVL2	0.00434452	1.63303	LUAD
UBE2A	0.00437562	1.88967	LUAD
APMAP	0.00465608	1.65427	LUAD
PRKACB	0.0046666	1.68322	LUAD
RHBDF1	0.00469745	1.63373	LUAD
MEP1A	0.00524029	1.88697	LUAD
AHR	0.00547171	1.52381	LUAD
DPP3	0.00566929	1.52596	LUAD
NKAIN2	0.00610401	1.74202	LUAD
ACBD5	0.00662145	1.53268	LUAD
TYRO3	0.00676187	1.60128	LUAD
PCDH1	0.0069361	1.52	LUAD
BRWD1	0.00695542	1.5853	LUAD
SP4	0.00700009	1.83323	LUAD
OR14I1	0.00754162	1.52464	LUAD
BPI	0.00755661	1.58096	LUAD
PPP2R2A	0.00782197	1.63958	LUAD
SLC45A1	0.00799481	1.66641	LUAD
C22orf42	0.00871017	1.71255	LUAD
ZMIZ2	0.00902883	1.62082	LUAD
OR7D4	0.00928356	1.54274	LUAD
AGL	5.97e-05	1.68404	SKCM
DCTN1	9.32e-05	2.04102	SKCM
CRYBG3	0.000446848	2.20835	SKCM
CFHR5	0.000603616	1.50872	SKCM
LTF	0.000857416	1.523	SKCM
HTR4	0.000905194	1.63328	SKCM
ZNF638	0.000907967	1.56693	SKCM
C19orf45	0.000911736	1.82751	SKCM
ZNF232	0.00108838	2.08378	SKCM
ABL2	0.00112745	1.8468	SKCM
RPGRIP1	0.00116512	1.52954	SKCM
OR1A2	0.00123805	1.77952	SKCM
CHST1	0.00126668	1.66161	SKCM
OPRD1	0.00144816	2.14491	SKCM
USP25	0.00161193	1.73414	SKCM
LRRN3	0.00165279	1.74823	SKCM
RASGRF1	0.00171775	1.65751	SKCM
CDCP1	0.00176109	1.52933	SKCM
CRIM1	0.00176155	1.62077	SKCM
DSTYK	0.00181677	1.78577	SKCM
NRXN2	0.00182316	1.64096	SKCM
GRIK2	0.00219352	1.5443	SKCM
RBBP8NL	0.00233507	1.95701	SKCM
DISP1	0.00236825	1.56028	SKCM
RSPH4A	0.00239453	2.00487	SKCM
EFEMP2	0.00241526	2.51252	SKCM
CD300LG	0.00250705	1.98111	SKCM
CTSA	0.00251212	2.10373	SKCM
RDH16	0.00269689	1.60629	SKCM
MKLN1	0.00270393	1.68793	SKCM
FANK1	0.00275078	2.01541	SKCM
AKNA	0.00297745	1.5926	SKCM
SPEM1	0.0031517	1.71547	SKCM
TCIRG1	0.00322775	2.11717	SKCM
TMEM117	0.00327992	1.83042	SKCM
MKKS	0.00332645	2.42238	SKCM
TNFRSF17	0.00339845	2.44581	SKCM
OR5A1	0.00343379	1.89819	SKCM
GPC1	0.00350207	2.08931	SKCM
PDE10A	0.00358701	1.78898	SKCM
PROSER1	0.00361651	1.66604	SKCM
WT1	0.00362881	1.82608	SKCM
LRRC8D	0.00367541	1.82135	SKCM
KIAA1755	0.00373731	1.50853	SKCM
MARVELD2	0.00376556	1.62861	SKCM
CCR2	0.00385527	1.58025	SKCM
RBM47	0.00392322	1.61231	SKCM
ABCA3	0.00393895	1.63248	SKCM
ATP8B3	0.00394077	1.50307	SKCM
HEATR5B	0.00398252	1.50904	SKCM
TTC16	0.00404012	1.62643	SKCM
DPP3	0.00411788	2.08768	SKCM
RBBP6	0.00414094	1.5078	SKCM
MIOX	0.00414208	2.0383	SKCM
SLC25A12	0.00416653	2.10017	SKCM
NTF3	0.00419497	2.0805	SKCM
OR5AP2	0.0042699	1.55308	SKCM
CCDC150	0.00427508	1.87011	SKCM
NUP93	0.00428965	2.22084	SKCM
SBF2	0.00438918	1.62923	SKCM
KLKB1	0.00441512	1.54016	SKCM
ATG2A	0.00459462	1.51847	SKCM
PLXNB2	0.00465948	1.58065	SKCM
CSRNP3	0.00472644	1.91472	SKCM
MAGEE1	0.00479448	1.51049	SKCM
RCAN3	0.00479451	2.31691	SKCM
PPP4R1	0.00486683	2.06807	SKCM
HAS1	0.00489203	1.89596	SKCM
GJC1	0.00491189	2.01117	SKCM
KLHL7	0.00503876	1.74775	SKCM
OR2M7	0.00510215	1.74257	SKCM
ZBTB39	0.0052181	1.67395	SKCM
CNBD1	0.00523213	1.54153	SKCM
PRKCZ	0.00529902	1.84688	SKCM
TMEM37	0.00534511	1.89409	SKCM
PRPS1L1	0.00538943	1.67021	SKCM
FGR	0.00562109	1.86788	SKCM
PRAMEF20	0.00591383	1.53579	SKCM
NSUN5	0.00594959	1.99598	SKCM
TULP4	0.00601328	1.68161	SKCM
HM13	0.00650999	2.06799	SKCM
TTLL6	0.00653704	1.86298	SKCM
ANKRD36B	0.00656279	2.07068	SKCM
IQUB	0.00670977	1.55158	SKCM
PPP2R3A	0.00677808	1.77174	SKCM
MGMT	0.00686859	1.89219	SKCM
NAV2	0.00688773	1.61847	SKCM
XCR1	0.00702032	2.14991	SKCM
MYLK4	0.00722722	1.67229	SKCM
CACHD1	0.00765147	1.65898	SKCM
BEND3	0.00774325	2.42298	SKCM
GRB7	0.00781723	1.79233	SKCM
SLC35F4	0.00783853	1.6395	SKCM
HFE2	0.00786641	1.5683	SKCM
OR10A5	0.00800751	1.9013	SKCM
IGHV3-35	0.00858649	1.89596	SKCM
RAPGEF6	0.00863226	1.56865	SKCM
BEST2	0.00866278	1.79106	SKCM
MIB2	0.00872723	2.02908	SKCM
SLC30A10	0.00873922	1.54359	SKCM
RALGPS2	0.0088438	1.77561	SKCM
XAGE2	0.00889724	2.00698	SKCM
DCLK1	0.00890296	1.66938	SKCM
BAG3	0.00903814	2.49483	SKCM
TRAV23DV6	0.0090652	2.15811	SKCM
CD1B	0.00907592	1.94426	SKCM
PER3	0.00941551	1.50794	SKCM
E2F8	0.0094992	1.55487	SKCM
HNRNPUL1	0.00959126	1.68313	SKCM
TNFRSF11A	0.00978924	2.08867	SKCM

## Sheet: miRNAs tar CD274 - right pred
miRNA	estimate	p.value	cancer type
hsa-mir-1250	-0.0910839	0.00521921	BRCA
hsa-mir-1251	-0.0968395	0.00297321	BRCA
hsa-mir-125a	-0.114113	0.000459071	BRCA
hsa-mir-135a-1	-0.10663	0.00106618	BRCA
hsa-mir-135a-2	-0.101066	0.00193009	BRCA
hsa-mir-141	-0.0953749	0.00344056	BRCA
hsa-mir-153-1	-0.120843	0.000205884	BRCA
hsa-mir-183	-0.115367	0.000396621	BRCA
hsa-mir-200b	-0.0970476	0.0029117	BRCA
hsa-mir-30c-1	-0.0895786	0.00601735	BRCA
hsa-mir-30c-2	-0.103619	0.00147502	BRCA
hsa-mir-3156-1	-0.103543	0.00148713	BRCA
hsa-mir-3156-3	-0.0932616	0.00423302	BRCA
hsa-mir-338	-0.122838	0.000161014	BRCA
hsa-mir-365a	-0.0869001	0.00771294	BRCA
hsa-mir-365b	-0.0871692	0.00752511	BRCA
hsa-mir-3678	-0.0912781	0.00512353	BRCA
hsa-mir-4714	-0.113972	0.000466615	BRCA
hsa-mir-4756	-0.111291	0.000634631	BRCA
hsa-mir-4759	-0.113152	0.000513015	BRCA
hsa-mir-5691	-0.111533	0.000617385	BRCA
hsa-mir-578	-0.0913433	0.00509172	BRCA
hsa-mir-618	-0.0948458	0.0036252	BRCA
hsa-mir-664a	-0.105028	0.00126846	BRCA
hsa-let-7e	-0.138213	0.00316746	LUAD
hsa-mir-107	-0.167382	0.000341076	LUAD
hsa-mir-1178	-0.129506	0.00571937	LUAD
hsa-mir-1224	-0.129235	0.00582214	LUAD
hsa-mir-1250	-0.123818	0.008263	LUAD
hsa-mir-1251	-0.173577	0.000201996	LUAD
hsa-mir-1276	-0.17467	0.000183824	LUAD
hsa-mir-129-1	-0.179499	0.000120376	LUAD
hsa-mir-1298	-0.160716	0.000587432	LUAD
hsa-mir-1301	-0.147119	0.00167118	LUAD
hsa-mir-1307	-0.163494	0.000469501	LUAD
hsa-mir-135a-1	-0.142468	0.00234411	LUAD
hsa-mir-153-1	-0.141925	0.00243694	LUAD
hsa-mir-17	-0.154214	0.00097876	LUAD
hsa-mir-183	-0.172201	0.000227274	LUAD
hsa-mir-18b	-0.131291	0.00508049	LUAD
hsa-mir-1911	-0.137444	0.00334172	LUAD
hsa-mir-1912	-0.139999	0.00279423	LUAD
hsa-mir-192	-0.153693	0.00101875	LUAD
hsa-mir-194-1	-0.17805	0.000136837	LUAD
hsa-mir-194-2	-0.175694	0.000168194	LUAD
hsa-mir-196a-1	-0.172647	0.000218773	LUAD
hsa-mir-196a-2	-0.179657	0.000118698	LUAD
hsa-mir-203b	-0.121343	0.00965568	LUAD
hsa-mir-215	-0.136774	0.0035006	LUAD
hsa-mir-2276	-0.13586	0.00372819	LUAD
hsa-mir-30d	-0.126527	0.0069469	LUAD
hsa-mir-3130-1	-0.130463	0.00536837	LUAD
hsa-mir-3130-2	-0.140412	0.00271394	LUAD
hsa-mir-3158-1	-0.135032	0.00394592	LUAD
hsa-mir-3158-2	-0.153137	0.00106313	LUAD
hsa-mir-3177	-0.158856	0.000681153	LUAD
hsa-mir-3197	-0.121282	0.00969234	LUAD
hsa-mir-3200	-0.170774	0.000256605	LUAD
hsa-mir-320b-1	-0.155901	0.00085895	LUAD
hsa-mir-320d-1	-0.153048	0.00107041	LUAD
hsa-mir-326	-0.133872	0.00427048	LUAD
hsa-mir-330	-0.144072	0.00208821	LUAD
hsa-mir-33b	-0.132103	0.00481202	LUAD
hsa-mir-3620	-0.131896	0.00487918	LUAD
hsa-mir-3660	-0.125288	0.00752369	LUAD
hsa-mir-3679	-0.128927	0.00594128	LUAD
hsa-mir-4306	-0.135963	0.00370188	LUAD
hsa-mir-4457	-0.162005	0.000529679	LUAD
hsa-mir-4498	-0.122415	0.00902862	LUAD
hsa-mir-4525	-0.142946	0.00226499	LUAD
hsa-mir-4640	-0.124397	0.00796461	LUAD
hsa-mir-4647	-0.132988	0.00453367	LUAD
hsa-mir-4660	-0.136521	0.00356238	LUAD
hsa-mir-4691	-0.13462	0.00405865	LUAD
hsa-mir-4699	-0.136198	0.0036425	LUAD
hsa-mir-4745	-0.153918	0.00100133	LUAD
hsa-mir-4758	-0.164965	0.000416378	LUAD
hsa-mir-4771-1	-0.127273	0.00661925	LUAD
hsa-mir-483	-0.122543	0.00895646	LUAD
hsa-mir-5004	-0.135829	0.0037361	LUAD
hsa-mir-548k	-0.123145	0.00862291	LUAD
hsa-mir-548v	-0.181158	0.000103815	LUAD
hsa-mir-556	-0.131413	0.00503953	LUAD
hsa-mir-559	-0.128368	0.00616325	LUAD
hsa-mir-5699	-0.154594	0.00095052	LUAD
hsa-mir-578	-0.151163	0.00123543	LUAD
hsa-mir-6511b-1	-0.122764	0.00883287	LUAD
hsa-mir-6516	-0.122638	0.00890305	LUAD
hsa-mir-662	-0.167288	0.000343749	LUAD
hsa-mir-664a	-0.142974	0.00226047	LUAD
hsa-mir-6715a	-0.179897	0.000116191	LUAD
hsa-mir-6715b	-0.138121	0.00318778	LUAD
hsa-mir-6744	-0.121762	0.0094059	LUAD
hsa-mir-6747	-0.122278	0.00910677	LUAD
hsa-mir-6777	-0.122991	0.00870719	LUAD
hsa-mir-6780b	-0.129886	0.00557756	LUAD
hsa-mir-6781	-0.156461	0.000822278	LUAD
hsa-mir-6786	-0.153773	0.0010125	LUAD
hsa-mir-6806	-0.145488	0.00188389	LUAD
hsa-mir-6821	-0.128792	0.00599414	LUAD
hsa-mir-6850	-0.147022	0.0016832	LUAD
hsa-mir-744	-0.123262	0.0085593	LUAD
hsa-mir-760	-0.137385	0.00335542	LUAD
hsa-mir-92a-1	-0.139832	0.00282731	LUAD
hsa-mir-92a-2	-0.132054	0.00482772	LUAD
hsa-mir-92b	-0.144637	0.00200438	LUAD
hsa-mir-937	-0.151825	0.00117497	LUAD
hsa-mir-939	-0.122098	0.00921041	LUAD
hsa-mir-95	-0.172959	0.000213003	LUAD
hsa-mir-96	-0.158442	0.000703848	LUAD
hsa-mir-99b	-0.14103	0.0025975	LUAD
hsa-let-7e	-0.14785	0.00229916	SKCM
hsa-mir-10b	-0.125304	0.00988941	SKCM
hsa-mir-1180	-0.146815	0.00246981	SKCM
hsa-mir-1225	-0.129113	0.00784333	SKCM
hsa-mir-1243	-0.184176	0.000139319	SKCM
hsa-mir-1276	-0.133907	0.00580954	SKCM
hsa-mir-1292	-0.125925	0.00952653	SKCM
hsa-mir-181a-2	-0.150775	0.00187335	SKCM
hsa-mir-181b-1	-0.137674	0.00455846	SKCM
hsa-mir-181b-2	-0.149654	0.00202725	SKCM
hsa-mir-18a	-0.143667	0.00306217	SKCM
hsa-mir-1910	-0.182944	0.000154669	SKCM
hsa-mir-196b	-0.160076	0.000953606	SKCM
hsa-mir-19b-1	-0.170125	0.000440981	SKCM
hsa-mir-19b-2	-0.137045	0.0047488	SKCM
hsa-mir-203b	-0.140725	0.00372956	SKCM
hsa-mir-205	-0.1374	0.00464075	SKCM
hsa-mir-20a	-0.182922	0.000154956	SKCM
hsa-mir-2113	-0.151316	0.00180305	SKCM
hsa-mir-219b	-0.131512	0.00675749	SKCM
hsa-mir-27b	-0.129231	0.0077864	SKCM
hsa-mir-296	-0.136616	0.00488276	SKCM
hsa-mir-3127	-0.1414	0.00356582	SKCM
hsa-mir-3131	-0.144592	0.00287595	SKCM
hsa-mir-3132	-0.139499	0.0040449	SKCM
hsa-mir-3154	-0.168005	0.000520811	SKCM
hsa-mir-3166	-0.144932	0.00281013	SKCM
hsa-mir-3170	-0.170371	0.0004325	SKCM
hsa-mir-3184	-0.133637	0.00590992	SKCM
hsa-mir-3199-2	-0.12729	0.00876999	SKCM
hsa-mir-320c-2	-0.155088	0.00137601	SKCM
hsa-mir-320d-1	-0.143085	0.00318495	SKCM
hsa-mir-3618	-0.13014	0.00736071	SKCM
hsa-mir-3654	-0.172907	0.000353452	SKCM
hsa-mir-3662	-0.125366	0.00985241	SKCM
hsa-mir-3923	-0.141216	0.00360992	SKCM
hsa-mir-4636	-0.159968	0.000961317	SKCM
hsa-mir-4746	-0.140902	0.00368596	SKCM
hsa-mir-488	-0.12801	0.00839306	SKCM
hsa-mir-550a-1	-0.127499	0.00865885	SKCM
hsa-mir-6073	-0.126543	0.00917711	SKCM
hsa-mir-6783	-0.174987	0.000298909	SKCM
hsa-mir-6788	-0.156025	0.0012855	SKCM
hsa-mir-6790	-0.125987	0.00949064	SKCM
hsa-mir-6807	-0.15271	0.00163279	SKCM
hsa-mir-6834	-0.129416	0.00769803	SKCM
hsa-mir-6862-1	-0.1308	0.00706484	SKCM
hsa-mir-7112	-0.140373	0.00381788	SKCM
hsa-mir-7974	-0.176734	0.000259278	SKCM
hsa-mir-891a	-0.131382	0.00681259	SKCM
hsa-mir-937	-0.12563	0.00969752	SKCM
hsa-mir-99b	-0.14707	0.00242661	SKCM

## Sheet: miRNAs tar CD274 - all
miRNA	estimate	p.value	cancer type
hsa-mir-4759	-0.12132	0.000164567	BRCA
hsa-mir-135a-1	-0.121229	0.000166443	BRCA
hsa-mir-183	-0.114726	0.000368313	BRCA
hsa-mir-153-1	-0.114396	0.000383057	BRCA
hsa-mir-5691	-0.112751	0.00046513	BRCA
hsa-mir-125a	-0.110704	0.000590077	BRCA
hsa-mir-338	-0.110588	0.000597991	BRCA
hsa-mir-135a-2	-0.108563	0.000753603	BRCA
hsa-mir-30a	-0.105602	0.00104965	BRCA
hsa-mir-337	-0.102562	0.00146244	BRCA
hsa-mir-4714	-0.102029	0.00154864	BRCA
hsa-mir-675	-0.100274	0.00186669	BRCA
hsa-mir-200b	-0.0991606	0.00209826	BRCA
hsa-mir-578	-0.0989881	0.00213642	BRCA
hsa-mir-3156-1	-0.0974773	0.00249876	BRCA
hsa-mir-664a	-0.0974039	0.00251772	BRCA
hsa-mir-618	-0.0966785	0.00271226	BRCA
hsa-mir-3156-3	-0.0950821	0.00318953	BRCA
hsa-let-7b	-0.0939655	0.00356748	BRCA
hsa-mir-1251	-0.0927948	0.00400703	BRCA
hsa-mir-1180	-0.0906114	0.00496006	BRCA
hsa-mir-141	-0.0895668	0.00548476	BRCA
hsa-mir-4756	-0.0849224	0.00847457	BRCA
hsa-mir-499a	-0.0847731	0.00859115	BRCA
hsa-mir-3678	-0.0846523	0.00868656	BRCA
hsa-mir-30c-2	-0.0846332	0.00870176	BRCA
hsa-mir-30d	-0.0842785	0.00898776	BRCA
hsa-mir-181d	-0.0836539	0.00951175	BRCA
hsa-mir-1266	-0.0833064	0.00981494	BRCA
hsa-mir-1276	-0.170916	0.000118965	LUAD
hsa-mir-1298	-0.170536	0.000123252	LUAD
hsa-mir-4652	-0.169708	0.000133103	LUAD
hsa-mir-135a-2	-0.1693	0.000138226	LUAD
hsa-mir-877	-0.1692	0.000139517	LUAD
hsa-mir-1911	-0.168926	0.000143078	LUAD
hsa-mir-4699	-0.167451	0.000163841	LUAD
hsa-mir-135b	-0.167383	0.000164858	LUAD
hsa-mir-6888	-0.166961	0.000171349	LUAD
hsa-mir-6747	-0.166056	0.000186047	LUAD
hsa-mir-215	-0.164096	0.000222035	LUAD
hsa-mir-4660	-0.162766	0.000250079	LUAD
hsa-mir-18b	-0.162064	0.000266162	LUAD
hsa-mir-129-2	-0.161519	0.000279316	LUAD
hsa-mir-183	-0.160648	0.000301625	LUAD
hsa-mir-664b	-0.159366	0.000337479	LUAD
hsa-mir-153-1	-0.157486	0.000397328	LUAD
hsa-mir-27b	-0.157054	0.000412397	LUAD
hsa-mir-1224	-0.156974	0.000415245	LUAD
hsa-mir-92b	-0.156655	0.000426781	LUAD
hsa-mir-559	-0.153982	0.000535992	LUAD
hsa-mir-30b	-0.152897	0.000587315	LUAD
hsa-mir-6744	-0.1522	0.000622654	LUAD
hsa-mir-3188	-0.150701	0.000705452	LUAD
hsa-mir-1912	-0.150688	0.000706223	LUAD
hsa-mir-4647	-0.150139	0.000739005	LUAD
hsa-mir-129-1	-0.149873	0.000755436	LUAD
hsa-mir-338	-0.149111	0.000804329	LUAD
hsa-mir-320b-1	-0.148316	0.000858392	LUAD
hsa-let-7e	-0.146299	0.00101112	LUAD
hsa-mir-6773	-0.146134	0.00102466	LUAD
hsa-mir-204	-0.145002	0.00112218	LUAD
hsa-mir-578	-0.144947	0.00112713	LUAD
hsa-mir-5699	-0.14435	0.00118217	LUAD
hsa-mir-1178	-0.144236	0.00119297	LUAD
hsa-mir-3691	-0.144198	0.00119655	LUAD
hsa-mir-6511b-2	-0.142979	0.001318	LUAD
hsa-mir-6511b-1	-0.142888	0.00132758	LUAD
hsa-mir-6843	-0.142015	0.00142197	LUAD
hsa-mir-17	-0.141713	0.00145609	LUAD
hsa-mir-320d-1	-0.141514	0.00147893	LUAD
hsa-mir-3177	-0.140681	0.00157833	LUAD
hsa-mir-6786	-0.140136	0.00164663	LUAD
hsa-mir-1301	-0.139066	0.00178866	LUAD
hsa-mir-760	-0.13787	0.00196073	LUAD
hsa-mir-556	-0.137826	0.00196734	LUAD
hsa-mir-6781	-0.137658	0.00199271	LUAD
hsa-mir-675	-0.136788	0.00212926	LUAD
hsa-mir-6715b	-0.136757	0.00213417	LUAD
hsa-mir-203b	-0.136566	0.00216538	LUAD
hsa-mir-466	-0.136088	0.00224518	LUAD
hsa-let-7b	-0.134968	0.00244268	LUAD
hsa-mir-6882	-0.134631	0.00250518	LUAD
hsa-mir-5684	-0.133198	0.00278753	LUAD
hsa-mir-2276	-0.132383	0.00296067	LUAD
hsa-mir-652	-0.132228	0.00299468	LUAD
hsa-mir-6810	-0.131938	0.00305946	LUAD
hsa-mir-6821	-0.131661	0.00312238	LUAD
hsa-mir-365a	-0.131547	0.00314844	LUAD
hsa-mir-5004	-0.131396	0.00318355	LUAD
hsa-mir-600	-0.130391	0.00342593	LUAD
hsa-mir-4745	-0.129946	0.00353875	LUAD
hsa-mir-3934	-0.129289	0.00371106	LUAD
hsa-mir-365b	-0.128553	0.00391318	LUAD
hsa-mir-3913-2	-0.128458	0.00393993	LUAD
hsa-mir-219a-1	-0.128073	0.00405044	LUAD
hsa-mir-4691	-0.127651	0.00417439	LUAD
hsa-mir-4525	-0.127339	0.00426844	LUAD
hsa-mir-3190	-0.127214	0.00430661	LUAD
hsa-mir-548k	-0.125381	0.00490323	LUAD
hsa-mir-3913-1	-0.125288	0.00493549	LUAD
hsa-mir-1307	-0.124773	0.00511708	LUAD
hsa-mir-320b-2	-0.124731	0.00513241	LUAD
hsa-mir-574	-0.124452	0.00523354	LUAD
hsa-mir-92a-1	-0.12418	0.00533364	LUAD
hsa-mir-548b	-0.124037	0.00538706	LUAD
hsa-mir-3679	-0.124027	0.00539085	LUAD
hsa-mir-3941	-0.122729	0.00589899	LUAD
hsa-mir-5680	-0.121846	0.00626871	LUAD
hsa-mir-3065	-0.121383	0.0064707	LUAD
hsa-mir-7111	-0.121055	0.00661712	LUAD
hsa-mir-744	-0.12026	0.00698539	LUAD
hsa-let-7c	-0.119823	0.007195	LUAD
hsa-mir-4789	-0.119608	0.00730061	LUAD
hsa-mir-6748	-0.118642	0.00779126	LUAD
hsa-mir-6764	-0.117985	0.00814103	LUAD
hsa-mir-151a	-0.117453	0.00843492	LUAD
hsa-mir-6792	-0.114979	0.00992906	LUAD
hsa-mir-92a-2	-0.114908	0.00997526	LUAD
hsa-mir-3154	-0.182909	0.000104284	SKCM
hsa-mir-6807	-0.182636	0.000106839	SKCM
hsa-mir-19b-1	-0.181192	0.000121366	SKCM
hsa-mir-3166	-0.177026	0.000174351	SKCM
hsa-mir-6511b-2	-0.176574	0.000181255	SKCM
hsa-mir-20a	-0.176335	0.000185004	SKCM
hsa-mir-6788	-0.175541	0.000197987	SKCM
hsa-mir-506	-0.174041	0.000224896	SKCM
hsa-mir-149	-0.171773	0.000272154	SKCM
hsa-mir-4636	-0.171194	0.000285624	SKCM
hsa-mir-509-2	-0.170667	0.000298431	SKCM
hsa-mir-510	-0.169448	0.000330094	SKCM
hsa-mir-509-1	-0.167362	0.000391714	SKCM
hsa-mir-3170	-0.166619	0.00041611	SKCM
hsa-mir-744	-0.166211	0.000430117	SKCM
hsa-mir-3654	-0.165745	0.000446642	SKCM
hsa-mir-19b-2	-0.165299	0.000463015	SKCM
hsa-mir-509-3	-0.164571	0.000490916	SKCM
hsa-mir-203b	-0.163035	0.000555042	SKCM
hsa-mir-508	-0.162443	0.000581779	SKCM
hsa-mir-514a-3	-0.160549	0.000675474	SKCM
hsa-mir-514a-2	-0.159192	0.000751063	SKCM
hsa-mir-514a-1	-0.159186	0.00075141	SKCM
hsa-mir-375	-0.157496	0.000856474	SKCM
hsa-mir-891a	-0.156419	0.000930366	SKCM
hsa-mir-196b	-0.155354	0.00100915	SKCM
hsa-mir-320c-2	-0.154559	0.00107198	SKCM
hsa-mir-3198-2	-0.15368	0.00114552	SKCM
hsa-mir-27b	-0.153598	0.00115261	SKCM
hsa-mir-1225	-0.152893	0.00121538	SKCM
hsa-mir-18a	-0.152208	0.00127929	SKCM
hsa-mir-513b	-0.151266	0.0013723	SKCM
hsa-mir-219b	-0.151249	0.00137403	SKCM
hsa-mir-6834	-0.151182	0.00138083	SKCM
hsa-mir-6781	-0.151171	0.00138202	SKCM
hsa-mir-30d	-0.149162	0.00160286	SKCM
hsa-mir-219a-2	-0.148757	0.00165106	SKCM
hsa-mir-2113	-0.148695	0.00165855	SKCM
hsa-mir-513a-2	-0.148227	0.00171629	SKCM
hsa-mir-513c	-0.147917	0.00175548	SKCM
hsa-mir-513a-1	-0.14744	0.00181738	SKCM
hsa-mir-6783	-0.146812	0.00190188	SKCM
hsa-mir-1276	-0.146677	0.00192064	SKCM
hsa-mir-181a-2	-0.14616	0.00199351	SKCM
hsa-mir-4784	-0.145309	0.00211923	SKCM
hsa-mir-99b	-0.14516	0.00214188	SKCM
hsa-mir-320d-1	-0.144381	0.00226442	SKCM
hsa-mir-3132	-0.143897	0.00234376	SKCM
hsa-mir-6806	-0.142711	0.00254874	SKCM
hsa-mir-10b	-0.142652	0.00255938	SKCM
hsa-mir-4639	-0.142336	0.00261702	SKCM
hsa-mir-3127	-0.141364	0.00280162	SKCM
hsa-mir-4647	-0.139684	0.00314864	SKCM
hsa-mir-615	-0.138999	0.00330103	SKCM
hsa-mir-3184	-0.137271	0.00371571	SKCM
hsa-mir-6716	-0.136757	0.00384798	SKCM
hsa-mir-1292	-0.136228	0.00398836	SKCM
hsa-mir-205	-0.135901	0.00407756	SKCM
hsa-mir-19a	-0.135819	0.00410009	SKCM
hsa-mir-5699	-0.135487	0.00419273	SKCM
hsa-mir-23b	-0.135486	0.00419323	SKCM
hsa-mir-6820	-0.133873	0.00467151	SKCM
hsa-mir-30b	-0.133784	0.00469914	SKCM
hsa-mir-507	-0.133649	0.00474169	SKCM
hsa-mir-3131	-0.133382	0.00482672	SKCM
hsa-mir-937	-0.132886	0.00498789	SKCM
hsa-mir-3923	-0.132454	0.00513231	SKCM
hsa-mir-6892	-0.13218	0.00522594	SKCM
hsa-mir-6832	-0.12909	0.00639286	SKCM
hsa-mir-488	-0.128514	0.00663478	SKCM
hsa-mir-4421	-0.128463	0.00665656	SKCM
hsa-mir-5189	-0.128376	0.00669385	SKCM
hsa-mir-514b	-0.128293	0.00672945	SKCM
hsa-mir-5696	-0.125611	0.0079821	SKCM
hsa-mir-3125	-0.125596	0.00798953	SKCM
hsa-let-7c	-0.125229	0.0081763	SKCM
hsa-mir-9-3	-0.124983	0.00830372	SKCM
hsa-mir-211	-0.124405	0.00861009	SKCM
hsa-mir-9-1	-0.124124	0.00876243	SKCM
hsa-mir-4740	-0.123982	0.00884046	SKCM
hsa-mir-9-2	-0.12336	0.00918963	SKCM
